# Supplementary material for: TP53 and TP53-associated genes are correlated with the prognosis of paediatric neuroblastoma
Source: BMC Genom Data. 2022 Jun 2;23:41. doi: 10.1186/s12863-022-01059-5 (PMC9164562; doi:10.1186/s12863-022-01059-5)
Supplement: Supplementary file 2 — Additional file 2. [file 12863_2022_1059_MOESM2_ESM.xlsx]

## Sheet: Genes in Kegg p53 pathway
symbol
ADGRB1
APAF1
ATM
ATR
BAX
BBC3
BID
CASP3
CASP8
CASP9
CCNB1
CCNB2
CCNB3
CCND1
CCND2
CCND3
CCNE1
CCNE2
CCNG1
CCNG2
CD82
CDK1
CDK2
CDK4
CDK6
CDKN1A
CDKN2A
CHEK1
CHEK2
COP1
CYCS
DDB2
EI24
FAS
GADD45A
GADD45B
GADD45G
GTSE1
IGF1
IGFBP3
MDM2
MDM4
PERP
PIDD1
PMAIP1
PPM1D
PTEN
RCHY1
RPRM
RRM2
RRM2B
SERPINB5
SERPINE1
SESN1
SESN2
SESN3
SFN
SHISA5
SIAH1
STEAP3
THBS1
TNFRSF10B
TP53
TP53AIP1
TP53I3
TP73
TSC2
ZMAT3

## Sheet: TARGET
Univariate cox regression analysis of the prognosis of the genes in Kegg p53 pathway in TARGET dataset
symbol	HR	HR-95L	HR-95H	pvalue
ADGRB1	1.01733	0.99993	1.03504	0.0509381
APAF1	0.93314	0.852299	1.02165	0.13447
ATM	0.981805	0.9416	1.02373	0.389358
ATR	1.07784	1.02614	1.13214	0.00279979
BAX	1.01249	1.00766	1.01734	3.58005e-07
BBC3	0.994083	0.960346	1.029	0.736208
BID	1.01673	0.997911	1.03591	0.0817491
CASP3	1.00259	0.988428	1.01695	0.721654
CASP8	0.91384	0.814	1.02593	0.126923
CASP9	0.989239	0.929895	1.05237	0.731781
CCNB1	1.0061	0.996673	1.01561	0.205537
CCNB2	1.00824	0.993255	1.02346	0.282701
CCNB3	1.12475	0.915006	1.38258	0.264234
CCND1	1.00075	0.999253	1.00226	0.325169
CCND2	1.01568	0.960441	1.0741	0.585525
CCND3	1.00369	0.985816	1.0219	0.687649
CCNE1	1.16626	1.05811	1.28546	0.00195093
CCNE2	1.08114	0.9084	1.28673	0.379748
CCNG1	0.995144	0.9809	1.0096	0.508155
CCNG2	0.967444	0.93283	1.00334	0.0749967
CD82	0.992466	0.967207	1.01839	0.565336
CDK1	1.00735	0.995526	1.01931	0.224237
CDK2	1.03044	1.00143	1.06029	0.0395757
CDK4	1.00036	0.999552	1.00116	0.385304
CDK6	1.00472	0.991489	1.01812	0.486435
CDKN1A	1.00336	0.998774	1.00797	0.151156
CDKN2A	1.02063	0.990759	1.05141	0.177839
CHEK1	1.02732	0.993985	1.06177	0.109262
CHEK2	1.09817	1.04576	1.15321	0.000174454
CYCS	1.01108	1.00521	1.01699	0.000210762
DDB2	1.04229	1.01797	1.06718	0.00058368
EI24	1.00619	0.987895	1.02482	0.509897
FAS	0.985658	0.901021	1.07825	0.752488
GADD45A	0.998123	0.988481	1.00786	0.704475
GADD45B	0.998596	0.995393	1.00181	0.391327
GADD45G	0.997237	0.984308	1.01034	0.677781
GTSE1	1.02131	0.997098	1.04611	0.0849655
IGF1	0.98303	0.940328	1.02767	0.450034
IGFBP3	0.999548	0.99609	1.00302	0.797985
MDM2	1.00036	0.983299	1.01771	0.967622
MDM4	1.04862	1.00745	1.09148	0.020178
PERP	1.00053	0.981124	1.02032	0.957648
PIDD1	1.02092	1.00139	1.04083	0.0356765
PMAIP1	1.00583	0.985409	1.02667	0.578771
PPM1D	0.996347	0.965043	1.02867	0.822235
PTEN	0.979071	0.939118	1.02072	0.319715
RCHY1	1.05341	1.01719	1.09092	0.00355685
RPRM	1.00046	0.990915	1.01009	0.925768
RRM2	1.00234	0.993468	1.01128	0.606904
RRM2B	0.942853	0.821497	1.08214	0.40255
SERPINE1	0.999859	0.996711	1.00302	0.930223
SESN1	0.923497	0.874699	0.975017	0.00406086
SESN2	0.995572	0.948405	1.04508	0.857771
SESN3	0.958608	0.927725	0.990518	0.0113997
SFN	0.869767	0.627952	1.2047	0.401196
SHISA5	1.0021	0.996472	1.00776	0.465391
SIAH1	0.988458	0.946509	1.03227	0.599786
STEAP3	1.0189	0.970688	1.06951	0.448994
THBS1	1.00063	0.998097	1.00317	0.625793
TNFRSF10B	1.00233	0.984187	1.0208	0.80315
TP53	1.02289	1.00172	1.0445	0.0339337
TP53AIP1	0.832065	0.312792	2.2134	0.712655
TP53I3	0.984642	0.954543	1.01569	0.328507
TP73	1.20435	0.829544	1.74851	0.328313
TSC2	0.998293	0.99263	1.00399	0.55618
ZMAT3	1.02951	0.894501	1.18489	0.685147

## Sheet: E-MTAB-161
Univariate cox regression analysis of the prognosis of the genes in Kegg p53 pathway in E-MTAB-161 dataset
symbol	HR	HR-95L	HR-95H	pvalue
APAF1	0.747188	0.509008	1.09682	0.136728
ATM	0.683709	0.536627	0.871105	0.00209434
ATR	3.07213	2.10447	4.48474	6.06894e-09
BAX	2.19909	1.58787	3.0456	2.10683e-06
BBC3	1.50772	0.716263	3.17373	0.2796
BID	2.75252	1.96892	3.848	3.15578e-09
CASP3	0.498027	0.368841	0.672461	5.36679e-06
CASP8	0.605886	0.425452	0.862843	0.00547274
CASP9	0.344121	0.215721	0.548948	7.56894e-06
CCNB1	2.28975	1.87147	2.80152	8.32311e-16
CCNB2	2.02454	1.67348	2.44925	3.89313e-13
CCND1	0.756379	0.629084	0.909433	0.00298114
CCNE1	5.62533	3.85555	8.20746	3.19777e-19
CCNE2	1.01957	0.736306	1.4118	0.907106
CDK2	2.98855	2.10393	4.24511	9.74337e-10
CDK4	2.14284	1.77919	2.58082	9.57989e-16
CDK6	1.23055	0.947534	1.59809	0.119755
CDKN1A	1.61147	1.12456	2.30921	0.00933605
CDKN2A	1.43069	1.21863	1.67965	1.21129e-05
CHEK2	2.88704	2.28773	3.64337	4.22152e-19
CYCS	0.768882	0.612636	0.964979	0.0233572
DDB2	3.06781	2.26886	4.14809	3.27438e-13
GADD45B	0.992293	0.863257	1.14062	0.913322
GTSE1	2.00375	1.60241	2.50561	1.09713e-09
IGF1	0.821848	0.709011	0.952643	0.00921896
MDM2	2.04288	1.55343	2.68655	3.18919e-07
MDM4	2.05254	1.53613	2.74254	1.15575e-06
PPM1D	1.61901	1.14802	2.28322	0.00601517
PTEN	2.55048	1.61729	4.02212	5.61462e-05
RRM2	1.62013	1.35376	1.93892	1.40246e-07
SERPINE1	1.53176	1.22426	1.9165	0.000191651
SESN1	0.399246	0.277209	0.575008	8.09693e-07
SESN2	2.10787	1.23994	3.58333	0.00588073
SESN3	0.331783	0.171346	0.642443	0.00106647
SFN	1.08217	0.633179	1.84954	0.772758
SIAH1	0.738132	0.452712	1.2035	0.223482
THBS1	1.29628	1.07252	1.56672	0.00727172
TP53	2.69639	2.05787	3.53303	6.2919e-13
TP73	5.45	2.58236	11.5021	8.60943e-06
TSC2	1.03392	0.635697	1.6816	0.89308

## Sheet: E-MTAB-1781
Univariate cox regression analysis of the prognosis of the genes in Kegg p53 pathway in E-MTAB-1781 dataset
symbol	HR	HR-95L	HR-95H	pvalue
APAF1	0.807511	0.657833	0.991246	0.0409506
ATM	0.845374	0.763741	0.935733	0.00118699
ATR	1.17671	0.782127	1.77037	0.434912
BAX	3.15604	1.90052	5.24096	8.93774e-06
BBC3	1.9172	1.31435	2.79657	0.000727392
BID	5.52785	3.77429	8.09613	1.60404e-18
CASP3	0.429698	0.329359	0.560605	4.80581e-10
CASP8	0.816489	0.738643	0.90254	7.31571e-05
CASP9	0.245327	0.165126	0.364482	3.48181e-12
CCNB1	3.3138	2.62604	4.18168	5.82656e-24
CCNB2	2.8746	2.31017	3.57693	2.86311e-21
CCND1	0.496247	0.3797	0.648567	2.89445e-07
CCNE1	9.09584	6.27958	13.1751	1.63187e-31
CCNE2	1.0033	0.918585	1.09582	0.941689
CDK2	3.04566	2.4114	3.84675	8.93198e-21
CDK4	2.49441	2.12071	2.93397	2.50373e-28
CDK6	1.43913	1.11466	1.85806	0.00522789
CDKN1A	1.18996	0.949415	1.49144	0.131187
CDKN2A	1.20704	1.04924	1.38857	0.00847873
CHEK2	4.32338	3.30724	5.65174	9.1431e-27
CYCS	0.924765	0.832229	1.02759	0.145939
DDB2	4.28549	3.14808	5.83385	2.30607e-20
GADD45B	0.917079	0.779764	1.07857	0.295577
GTSE1	2.53976	2.02117	3.19142	1.25862e-15
IGF1	0.903679	0.866265	0.942708	2.66871e-06
MDM2	1.60867	1.20429	2.14882	0.00128897
MDM4	1.48019	1.00333	2.18369	0.0480716
PPM1D	2.02579	1.45676	2.8171	2.71521e-05
PTEN	3.35049	2.12154	5.29132	2.14874e-07
RRM2	2.01354	1.67952	2.41398	3.94483e-14
SERPINE1	1.09892	0.945189	1.27766	0.219885
SESN1	0.436756	0.336993	0.566053	3.821e-10
SESN2	1.62742	1.2547	2.11087	0.000242861
SESN3	0.666524	0.58306	0.761936	2.79551e-09
SFN	1.00268	0.843213	1.19231	0.975835
SIAH1	0.709862	0.449614	1.12075	0.141366
THBS1	1.03484	0.889723	1.20362	0.656871
TP53	1.8398	1.62455	2.08358	7.75869e-22
TP73	1.03702	0.946163	1.1366	0.437139
TSC2	0.714008	0.489568	1.04134	0.0801927

## Sheet: E-MTAB-8248
Univariate cox regression analysis of the prognosis of the genes in Kegg p53 pathway in E-MTAB-8248 dataset
symbol	HR	HR-95L	HR-95H	pvalue
ATM	1.14666	0.766497	1.71537	0.50545
ATR	1.60277	0.782465	3.28306	0.197244
BAX	2.20607	1.18352	4.11208	0.0127641
BBC3	0.875421	0.430995	1.77812	0.712866
BID	2.33521	1.36669	3.99006	0.00191629
CASP3	0.460526	0.30207	0.702105	0.000313713
CASP8	0.873221	0.570353	1.33692	0.532745
CASP9	0.57371	0.332029	0.99131	0.0464542
CCNB1	2.29758	1.64848	3.20227	9.06922e-07
CCNB2	2.39633	1.58237	3.62898	3.67023e-05
CCNB3	1.4663	1.16891	1.83936	0.000934795
CCND1	0.61755	0.461338	0.826656	0.00119791
CCND2	0.659321	0.460491	0.944	0.0229261
CCND3	1.03098	0.607847	1.74867	0.909884
CCNE1	5.39056	3.28557	8.84416	2.57637e-11
CCNE2	1.00073	0.748097	1.33869	0.996061
CCNG1	1.26838	0.787684	2.04242	0.32803
CCNG2	0.8655	0.517652	1.44709	0.581771
CD82	0.723788	0.485789	1.07839	0.11206
CDK2	2.78601	1.71826	4.51727	3.2502e-05
CDK4	1.97956	1.49399	2.62296	1.97648e-06
CDK6	0.822277	0.625973	1.08014	0.159715
CDKN1A	1.01258	0.742392	1.3811	0.937071
CDKN2A	1.42659	1.11928	1.81827	0.0040997
CHEK1	1.9099	1.47683	2.46997	8.15332e-07
CHEK2	3.04018	2.06607	4.47355	1.68087e-08
COP1	0.742175	0.437623	1.25867	0.268575
CYCS	0.54476	0.337343	0.879708	0.0129872
DDB2	2.15973	1.36444	3.41858	0.00101567
EI24	0.995205	0.662034	1.49604	0.981561
FAS	0.766657	0.506291	1.16092	0.209425
GADD45A	0.652886	0.432397	0.985807	0.0425645
GADD45B	0.977771	0.75543	1.26555	0.864398
GADD45G	0.959671	0.66662	1.38155	0.824761
GTSE1	1.80338	1.29419	2.51291	0.000495071
IGF1	0.960134	0.752179	1.22558	0.743929
IGFBP3	1.00489	0.756683	1.33452	0.973109
MDM2	2.01813	1.39732	2.91474	0.000181322
MDM4	2.25662	1.4899	3.41789	0.000121894
PERP	1.11445	0.940053	1.32121	0.21203
PMAIP1	1.09453	0.913433	1.31152	0.327693
PPM1D	0.847089	0.555269	1.29228	0.441241
PTEN	1.37918	0.651637	2.91902	0.400676
RCHY1	1.07462	0.681355	1.69486	0.756897
RPRM	0.84927	0.738765	0.976305	0.0216109
RRM2	1.51339	1.13411	2.01953	0.00487964
RRM2B	0.613965	0.391769	0.962182	0.0333247
SERPINB5	1.13499	0.684488	1.88199	0.623604
SERPINE1	1.03782	0.853361	1.26215	0.71004
SESN1	0.415415	0.283436	0.60885	6.6741e-06
SESN2	1.37466	0.895033	2.11131	0.146101
SESN3	0.602899	0.397404	0.914654	0.0173377
SFN	1.17276	0.755707	1.81998	0.477244
SHISA5	1.35852	0.808071	2.28392	0.247697
SIAH1	0.611328	0.335569	1.1137	0.107816
STEAP3	1.09579	0.7992	1.50244	0.570005
THBS1	1.07649	0.835749	1.38659	0.568193
TNFRSF10B	1.5765	1.18564	2.09619	0.00173992
TP53	1.55557	1.13992	2.12279	0.00534336
TP53I3	1.40153	0.917562	2.14076	0.118315
TP73	2.23629	1.37777	3.62977	0.00112696
TSC2	0.583409	0.320079	1.06338	0.0785229
ZMAT3	0.919286	0.686439	1.23112	0.572256

## Sheet: E-TABM-38
Univariate cox regression analysis of the prognosis of the genes in Kegg p53 pathway in E-TABM-38 dataset
symbol	HR	HR-95L	HR-95H	pvalue
APAF1	0.0348103	0.00338474	0.358007	0.00474587
ATM	1.24311	0.310779	4.97241	0.758333
ATR	24.1291	2.57342	226.242	0.00530836
BAX	1141.8	57.5021	22672.2	3.88842e-06
BBC3	0.415008	0.00238714	72.1496	0.738253
BID	9.12342	2.46928	33.7089	0.000914578
CASP3	0.44229	0.146446	1.33579	0.148015
CASP8	0.0158967	0.000418877	0.603288	0.0255916
CASP9	0.0816069	0.0198888	0.334846	0.00050348
CCNB1	12.525	5.10767	30.7135	3.32782e-08
CCNB2	6.82248	3.35873	13.8583	1.09125e-07
CCND1	0.369041	0.190508	0.714886	0.00312828
CCNE1	27.1646	5.70339	129.382	3.38019e-05
CCNE2	1.83712	0.366484	9.20912	0.459614
CDK2	739.671	11.9282	45867.1	0.00170603
CDK4	305.346	58.5141	1593.4	1.14253e-11
CDK6	5.37748	1.61935	17.8573	0.00601189
CDKN1A	0.0217417	0.000911124	0.518809	0.0180106
CDKN2A	1.47829	0.624772	3.49784	0.37371
CHEK2	50.7938	13.7801	187.227	3.61036e-09
CYCS	0.453923	0.0863058	2.3874	0.351061
DDB2	9.55051	3.23635	28.1837	4.36811e-05
GADD45B	0.796068	0.517836	1.22379	0.298573
GTSE1	46.0027	12.7882	165.485	4.57986e-09
IGF1	0.897601	0.556989	1.44651	0.657244
MDM2	14.0232	0.0913242	2153.3	0.303885
MDM4	51.9411	8.35462	322.921	2.26625e-05
PPM1D	7.26004	1.73478	30.3832	0.00664332
PTEN	5.81335	0.946842	35.6923	0.0573058
RRM2	11.9889	4.39256	32.7221	1.2422e-06
SERPINE1	1.21252	0.125608	11.7047	0.867701
SESN1	0.0138423	0.0020113	0.0952665	1.36857e-05
SESN2	0.00325945	9.93481e-05	0.106937	0.00130368
SESN3	0.412728	0.0178375	9.54978	0.58086
SFN	0.0440826	0.000748389	2.59661	0.133325
SIAH1	1.2349	0.172144	8.85877	0.833766
THBS1	1.48693	0.697565	3.16953	0.304274
TP53	234.525	32.8084	1676.45	5.37658e-08
TP73	15.4401	0.290613	820.324	0.176921
TSC2	5.92999	0.531845	66.1186	0.147961

## Sheet: GSE16476
Univariate cox regression analysis of the prognosis of the genes in Kegg p53 pathway in GSE16476 dataset
symbol	HR	HR-95L	HR-95H	pvalue
APAF1	0.970631	0.949856	0.99186	0.00692537
ATM	0.997722	0.986222	1.00936	0.699869
ATR	1.01404	1.00627	1.02187	0.00038196
BAX	1.00722	0.997159	1.01739	0.160108
BBC3	1.00389	0.989414	1.01857	0.600564
BID	1.00736	1.00263	1.01211	0.00226738
CASP3	0.994997	0.992111	0.997892	0.000714471
CASP8	0.989051	0.967158	1.01144	0.335013
CASP9	0.98407	0.95911	1.00968	0.22056
CCNB1	1.0033	1.00169	1.00492	6.0366e-05
CCNB2	1.00638	1.00265	1.01012	0.000787607
CCNB3	1.02764	1.00706	1.04864	0.00826534
CCND1	0.999768	0.99911	1.00043	0.489041
CCND2	1.00235	0.995281	1.00948	0.515217
CCND3	1.00155	0.994138	1.00902	0.68247
CCNE1	1.04107	1.02223	1.06026	1.55956e-05
CCNE2	0.986583	0.974221	0.999101	0.0357506
CCNG1	1.00056	0.999912	1.00121	0.090011
CCNG2	0.998084	0.994298	1.00189	0.322752
CD82	1.01424	1.00211	1.02651	0.021215
CDK1	1.00156	1.00036	1.00277	0.0110376
CDK2	1.02438	1.01028	1.03868	0.000659577
CDK4	1.00027	1.00008	1.00046	0.00568033
CDK6	1.00082	0.999486	1.00215	0.229138
CDKN1A	1.00209	0.996606	1.0076	0.455955
CDKN2A	1.0064	1.00061	1.01223	0.0301708
CHEK1	1.00844	1.00385	1.01304	0.000303463
CHEK2	1.01462	1.00721	1.02209	0.000104701
CYCS	1.00036	0.999072	1.00165	0.584172
DDB2	1.00523	1.00105	1.00942	0.0141734
EI24	0.999701	0.996236	1.00318	0.865896
FAS	1.00774	0.995657	1.01996	0.210328
GADD45A	0.997218	0.993907	1.00054	0.100608
GADD45B	1.00135	0.998535	1.00418	0.347261
GADD45G	0.976308	0.95369	0.999462	0.0449663
GTSE1	1.00848	1.00376	1.01322	0.000418169
IGF1	1.00186	0.999261	1.00446	0.161201
IGFBP3	1.00089	1.00008	1.0017	0.0312254
MDM2	0.999162	0.981347	1.0173	0.927227
MDM4	1.00542	1.00128	1.00957	0.0101439
PERP	0.99931	0.992589	1.00608	0.841055
PMAIP1	0.99954	0.998209	1.00087	0.498502
PPM1D	1.00096	0.999687	1.00223	0.139773
PTEN	0.990998	0.982097	0.999979	0.0494735
RCHY1	0.99613	0.989242	1.00307	0.273364
RPRM	0.999669	0.997807	1.00153	0.727823
RRM2	1.0006	1.0003	1.0009	0.000100836
RRM2B	0.995016	0.988312	1.00177	0.147473
SERPINB5	1.04129	0.973653	1.11363	0.23769
SERPINE1	1.00055	0.999606	1.00149	0.254912
SESN1	0.990177	0.985355	0.995023	7.40672e-05
SESN2	1.00323	0.983692	1.02315	0.748034
SESN3	0.970065	0.945436	0.995334	0.0205376
SFN	0.995067	0.966199	1.0248	0.741995
SHISA5	1.00236	1.00034	1.00438	0.0219825
SIAH1	0.992555	0.987125	0.998014	0.00757415
STEAP3	0.986479	0.962597	1.01095	0.276278
THBS1	1.00107	0.999863	1.00227	0.0823901
TNFRSF10B	1.01245	1.00781	1.01712	1.30195e-07
TP53	1.01085	1.0056	1.01613	4.83926e-05
TP53AIP1	1.07985	0.995899	1.17088	0.0628228
TP53I3	1.00105	0.99914	1.00296	0.282002
TP73	1.14562	1.04507	1.25584	0.00372619
TSC2	1.00163	0.997911	1.00536	0.391469
ZMAT3	1.00189	0.996291	1.00751	0.509447

## Sheet: GSE49710
Univariate cox regression analysis of the prognosis of the genes in Kegg p53 pathway in GSE49710 dataset
symbol	HR	HR-95L	HR-95H	pvalue
ATR	0.930954	0.675114	1.28375	0.66255
BBC3	0.782283	0.573147	1.06773	0.121852
BID	1.8693	1.37578	2.53985	6.34259e-05
CASP3	0.611663	0.476748	0.784758	0.000110486
CASP8	0.687243	0.608355	0.776361	1.64944e-09
CCNB3	1.28359	1.125	1.46453	0.000206785
CCND1	0.68652	0.554498	0.849977	0.000557157
CCND2	0.754698	0.638641	0.891844	0.00095468
CCND3	0.829281	0.640279	1.07407	0.156049
CCNE1	3.2796	2.4335	4.41987	6.11564e-15
CCNG1	1.30353	0.974024	1.7445	0.0745967
CDK2	1.99783	1.49258	2.67411	3.28229e-06
CDK4	0.769737	0.671623	0.882183	0.000168652
CDKN1A	0.792512	0.655239	0.958543	0.0165634
CDKN2A	1.36172	1.13081	1.63977	0.00112706
CHEK2	2.89005	2.22374	3.756	2.07647e-15
COP1	0.64945	0.550102	0.766741	3.47705e-07
CYCS	0.550064	0.441538	0.685264	9.78709e-08
EI24	0.998219	0.727062	1.3705	0.991206
FAS	0.714395	0.593396	0.860066	0.000382184
GTSE1	2.14253	1.72611	2.65941	4.83054e-12
IGF1	0.750343	0.655832	0.858472	2.89414e-05
IGFBP3	0.864475	0.72327	1.03325	0.109486
MDM2	1.41577	1.0923	1.83502	0.00861259
MDM4	0.963985	0.68353	1.35951	0.834366
PERP	1.13257	1.02824	1.24748	0.0115802
PMAIP1	0.931876	0.829134	1.04735	0.236499
PTEN	0.999984	0.765387	1.30649	0.999904
RCHY1	1.04673	0.799898	1.36973	0.739257
RPRM	0.841138	0.772594	0.915763	6.6354e-05
RRM2	1.53733	1.27734	1.85023	5.37544e-06
SERPINB5	0.910131	0.789201	1.04959	0.195473
SERPINE1	0.869172	0.763661	0.989261	0.033713
SESN1	0.491375	0.387555	0.623006	4.42442e-09
SESN2	0.722803	0.565408	0.924012	0.00957867
SFN	0.633596	0.511806	0.784367	2.78974e-05
SHISA5	0.646604	0.489734	0.853721	0.00210166
STEAP3	0.764603	0.640514	0.912733	0.00297228
THBS1	0.895307	0.750523	1.06802	0.219155
TP53	1.50931	1.3392	1.70102	1.50565e-11
TP73	0.78908	0.64895	0.959468	0.0175608

## Sheet: GSE85047
Univariate cox regression analysis of the prognosis of the genes in Kegg p53 pathway in GSE85047 dataset
symbol	HR	HR-95L	HR-95H	pvalue
APAF1	0.557691	0.317244	0.980379	0.0424776
ATM	0.946242	0.645826	1.3864	0.776766
ATR	1.95928	1.03815	3.69771	0.0379404
BAX	5.51256	2.86847	10.5939	3.02867e-07
BBC3	1.61607	0.761116	3.4314	0.211507
BID	1.66134	1.01716	2.7135	0.0425659
CASP3	0.526456	0.357503	0.775253	0.00115756
CASP8	0.882901	0.547462	1.42387	0.609526
CASP9	0.371294	0.227157	0.606891	7.74862e-05
CCNB1	2.30146	1.62095	3.26765	3.15097e-06
CCNB2	1.87272	1.39973	2.50553	2.39959e-05
CCNB3	1.88839	1.02831	3.46783	0.040366
CCND1	0.667809	0.383311	1.16347	0.15403
CCND2	0.955862	0.720484	1.26814	0.754296
CCND3	1.25491	0.662707	2.37632	0.48579
CCNE1	2.58591	1.48246	4.5107	0.000817272
CCNE2	0.84023	0.594716	1.1871	0.323513
CCNG1	1.31181	0.778759	2.20973	0.307675
CCNG2	1.0959	0.586239	2.04867	0.774181
CD82	0.895472	0.535933	1.49621	0.673367
CDK1	1.5789	1.21981	2.04371	0.000522033
CDK2	2.65354	1.81941	3.87009	4.01248e-07
CDK4	2.59482	1.84391	3.65152	4.4895e-08
CDK6	1.37137	0.928923	2.02455	0.112062
CDKN1A	1.37079	0.83097	2.2613	0.216852
CDKN2A	1.70522	0.904723	3.21401	0.0988727
CHEK1	1.94375	1.47694	2.55809	2.10622e-06
CHEK2	3.13082	1.6824	5.82622	0.000316184
CYCS	0.891824	0.533315	1.49133	0.662531
DDB2	3.18421	1.77737	5.70459	9.89066e-05
EI24	1.19963	0.758772	1.89664	0.4361
FAS	1.28501	0.789111	2.09253	0.31348
GADD45A	0.85787	0.550624	1.33656	0.497996
GADD45B	1.52418	0.977447	2.37674	0.0629807
GADD45G	0.844856	0.454043	1.57206	0.594648
GTSE1	2.31903	1.47727	3.64043	0.000256307
IGF1	0.994061	0.760263	1.29976	0.965272
IGFBP3	2.24945	1.50987	3.3513	6.73054e-05
MDM2	1.43912	0.725288	2.85551	0.297755
MDM4	2.35586	1.37958	4.02303	0.00169814
PERP	1.211	0.926031	1.58366	0.161944
PMAIP1	1.09199	0.881578	1.35263	0.420341
PPM1D	1.41927	0.837477	2.40523	0.193269
PTEN	0.674786	0.345934	1.31625	0.248544
RCHY1	0.864604	0.441772	1.69214	0.671093
RPRM	0.738005	0.542875	1.00327	0.0524888
RRM2	1.94677	1.51663	2.49891	1.70122e-07
RRM2B	0.672781	0.426342	1.06167	0.0885964
SERPINB5	0.838929	0.289902	2.42772	0.745974
SERPINE1	1.2726	1.0102	1.60316	0.0407447
SESN1	0.368024	0.213076	0.635649	0.000337085
SESN2	1.05776	0.568599	1.96774	0.859273
SESN3	0.507601	0.388425	0.663343	6.82338e-07
SFN	0.850885	0.406065	1.78298	0.668775
SHISA5	1.33777	0.758366	2.35985	0.31496
SIAH1	0.849013	0.47485	1.518	0.580884
STEAP3	0.659927	0.40678	1.07061	0.0922627
THBS1	1.16224	0.963147	1.40248	0.116817
TNFRSF10B	2.43909	1.78363	3.33544	2.35554e-08
TP53	2.23679	1.62208	3.08444	9.08995e-07
TP53AIP1	1.28197	0.699902	2.34811	0.42115
TP53I3	1.08539	0.612479	1.92344	0.778959
TP73	1.90159	0.89259	4.0512	0.0958124
TSC2	1.03226	0.612881	1.73862	0.904979
ZMAT3	1.36717	0.792399	2.35886	0.261093
